# Supplementary material for: Water-sulfur-rich, oxidised adakite magmas are likely porphyry copper progenitors
Source: Sci Rep. 2023 Mar 28;13:5078. doi: 10.1038/s41598-023-31736-z (PMC10050068; doi:10.1038/s41598-023-31736-z)
Supplement: Supplementary file 2 — Supplementary Information 2. [file 41598_2023_31736_MOESM2_ESM.xlsx]

## Sheet: Melt Inclusions
No.	Site	Set	Note		SiO2	TiO2	Al2O3	FeO	MnO	MgO	CaO	Na2O	K2O	P2O5	NiO	Total		S (ppm) (probe)	Cl (ppm) (probe)	Cu (ppm) (probe)		H2O (VBD)	H2O (Raman)
1	NLD	NLD0101	1.1		67.33	0.5944	13.87	5.66	0.0936	0.771	3.98	4.2	1.27	0.174	0	98.2596		160	2642	363		1.74
2	NLD	NLD0101	2.1		68.14	0.6096	14.38	4.9	0.0976	0.5971	2.88	4.39	1.34	0.1751	0	97.8371		308	2658	311		2.16
3	NLD	NLD0101	2.2		69.31	0.6005	14.54	4.14	0.0611	0.3737	2.84	4.43	1.52	0.2121	0.005	98.379		276	2751	439		1.62
4	NLD	NLD0101	2.3		70.38	0.6269	14.77	3.79	0.0122	0.4484	2.66	4.19	1.51	0.202	0	98.9219		283	2719	321		1.08
5	NLD	NLD0101	2.4		68.76	0.6658	15.25	3.52	0.0904	0.4435	3.03		1.41	0.301	0.0293	98.3271		143	3052	176		1.67
6	NLD	NLD0101	3.1		68.61	0.6846	14.28	4.8	0.0744	0.6348	3.09	3.96	1.4	0.2196	0.0394	98.1277		187	2839	322		1.87
7	NLD	NLD0101	3.2		69.54	0.7165	14.85	3.8	0.0844	0.4822	3.02	4.29	1.42	0.2071	0.0101	98.7797		262	2934	397		1.22
8	NLD	NLD0101	3.3		70.09	0.6927	14.87	3.3	0.0686	0.4482	2.93	4.24	1.41	0.2417	0.0213	98.6336		165	2818	227		1.37
9	NLD	NLD0101	3.4		69.98	0.6887	15.11	3.29	0.0625	0.3999	2.92	3.71	1.4	0.1788	0	98.0491		174	2756	161		1.95
10	NLD	NLD0101	4.1		69.52	0.6503	14.56	4.12	0.0673	0.457	2.75	4.26	1.44	0.1707	0	98.3397		197	2806	440		1.66
11	NLD	NLD0101	4.2		66.87	0.632	14.41	4.13	0.0942	1.8	5.12	4.09	1.1415	0.219	0	98.7816		153	2348	247		1.22
12	NLD	NLD0101	4.3		70.56	0.6392	14.81	3.34	0.1016	0.4103	2.72	3.81	1.44	0.1919	0.0182	98.3822		296	2890	223		1.62
13	NLD	NLD0101	4.4		68.72	0.6436	13.92	5.13	0.0878	0.7022	2.93	4.29	1.35	0.1411	0.0222	98.2869		218	2735	547		1.71
14	NLD	NLD0101	4.5		69.46	0.591	14.71	4.11	0.0782	0.4438	2.73	4.18	1.4	0.1364	0.0111	98.2004		251	2797	450		1.8
15	NLD	NLD0101	4.6		67.55	0.7305	14.91	4.89	0.0866	0.6352	3.28	4.21	1.32	0.2037	0	98.1241		207	2602	271		1.88
16	NLD	NLD0101	4.7		69.96	0.6835	14.93	3.38	0.0489	0.4878	2.9	4.21	1.39	0.2179	0	98.5816		236	2950	548		1.42
17	NLD	NLD0101	4.8		70.28	0.6214	15	3.53	0.0819	0.4422	2.83	4.14	1.46	0.1969	0.0304	98.9853		242	2931	551		1.01
18	NLD	NLD0101	5.1		68.08	0.5415	16.48	3.14	0.0709	0.5323	3.38	4.33	1.34	0.2307	0.0395	98.4591		362	2580			1.54
19	NLD	NLD0101	6.1		64.47	0.83	14.56	6.08	0.1436	1.4067	4.62	4.72	1.42	0.1811	0	98.9402		255	4403	429		1.06
20	NLD	NLD0101	6.2		68.75	0.9302	13.83	5.67	0.1438	0.4445	2.85	4.29	1.58	0.2241	0	99.2164		354	4377	306		0.78	0.455
21	NLD	NLD0101	6.3		68.79	0.5864	13.46	3.95	0.0929	1.4466	3.93	3.53	1.25	0.2093	0.0061	97.5212		142	2398	158		2.48	3.211
23	NLD	NLD0101	7.1		58.75	0.4033	19.45	4.27	0.1304	1.89	5.71	3.4	0.5418	0.1504	0.0323	95.0449		1033	2005	128		4.96	4.736
24	NLD	NLD0101	8.1		66.14	0.7652	14.28	2.54	0.1089	1.6476	5.31	3.06	1.0256	0.2139	0	95.3085		148	1941	84		4.69	4.722
25	NLD	NLD0101	8.2		59.18	0.3474	20.68	4.36	0.0963	1.2004	5.06	4.66	0.5973	0.1403	0	96.585		892	1596	145		3.42
26	NLD	NLD0101	8.3		60.14	0.3106	20.95	3.68	0.072	1.0451	4.96	4.86	0.6464	0.1094	0	97.0025		571	1642	77		3
27	NLD	NLD0101	9.1		63.89	0.4753	12.31	5.06	0.1075	3.68	6.21	3.16	1.148	0.1919	0.002	96.465		94	2159	50		3.54
28	NLD	NLD0101	9.2		67.5	0.6243	14.88	4.93	0.0731	0.4957	4.04	4.44	1.32	0.19	0	98.8002		434	2545	91		1.2
29	NLD	NLD0101	9.3		71.8	0.6877	12.45	5.05	0.0866	0.736	2.91	4.28	1.6	0.2509	0.0313	100.172		86	2748	62		0
30	NLD	NLD0101	10.1		67.35	0.5164	14.98	4.73	0.0597	0.6431	4.24	4.14	1.26	0.2083	0	98.4437		281	2478	402		1.56
22	NLD	NLD0101	11.1		54.95	0.0664	18.55	8.11	0.1782	8.39	7.12	3.23	0.1129	0.0513	0	100.786		26	247			0
31	NLD	NLD0201	1.1		54.34	0.7259	20.09	7.04	0.1035	1.9	4.88	2.97	3.28	0.8593	0	96.7717		3243	1912	674		3.23
32	NLD	NLD0201	2.1		57.39	0.5696	19.41	2.76	0.1115	2.29	5.29	2.56	2.89	0.8147	0.0317	94.6526		3407	1850	93		5.35
33	NLD	NLD0201	2.2		53.55	0.6804	18.5	6.9	0.0976	2.39	6.42	2.08	2.38	0.8571	0.002	94.3424		2301	2353	199		5.66
34	NLD	NLD0201	3.1		53.48	0.6589	18.65	8.44	0.1232	2.27	5.77	2.63	2.98	0.7498	0.0236	96.2174		2429	1729	261		3.78
35	NLD	NLD0201	3.2		54.65	0.5033	17.26	6.39	0.0875	3.55	7.38	2.75	2.59	0.7376	0	96.3563		2461	1657	460		3.64
36	NLD	NLD0201	3.3		51.35	0.4862	14.63	4.65	0.1177	5.73	10.01	2.45	1.95	0.5281	0.0324	92.4809		2773	2692			7.52
37	NLD	NLD0201	4.1		53.1	0.7454	18.35	8.61	0.1839	2.82	6.96	1.99	2.22	0.8267	0.0294	96.345		2994	1835	266		3.66
38	NLD	NLD0201	5.1		54.98	0.5793	18.1	4.53	0.1287	3.61	7.49	2.72	2.07	0.7909	0	95.4289		2621	1633	45		4.57
39	NLD	NLD0201	5.2		51.75	0.5528	11.03	8.32	0.1784	9.35	12.49	1.59	1.35	0.3472	0.0421	97.2335		1518	804	7		2.77
40	NLD	NLD0201	6.1		52.43	0.6985	14.83	8.07	0.1462	3.42	12.84	1.75	1.46	0.5603	0.0294	96.5237		1681	1211			3.48
41	NLD	NLD0201	6.2		53.04	0.7266	15.58	9.13	0.2045	3.36	9.94	1.86	1.68	0.4981	0	96.2989		1413	1282	101		3.7
42	NLD	NLD0201	7.1		52.33	0.638	13.23	8.2	0.1414	2.94	14.13	1.55	1.4	0.5659	0.0118	95.6132		3565	1080	115		4.39
43	NLD	NLD0201	7.2		56.73	0.7366	18.96	4.68	0.1145	2.3	5.33	2.57	3.17	0.7223	0.0247	95.9167		4014	1772			4.08
44	NLD	NLD0201	7.3		56.92	0.5523	18.82	4.11	0.1074	2.38	4.94	2.7	3.54	0.8095	0.0049	95.3585		2998	1737	8		4.64
45	NLD	NLD0201	8.1		51.96	0.6832	14.06	7.09	0.1126	4.21	13.24	1.73	1.59	0.5513	0	95.7029		3508	1072	178		4.3
46	NLD	NLD0201	8.2		51.89	0.7459	14.28	8.64	0.1422	4.42	11.75	1.8	1.47	0.5175	0.0137	96.0478		2322	1142	320		3.95
47	NLD	NLD0201	8.3		52.94	0.7265	17	8.95	0.1242	3.48	7.57	2.34	2.24	0.7366	0.001	96.3441		595	1508	255		3.66
48	NLD	NLD0201	8.4		53.61	0.7321	18.03	8.21	0.1458	2.97	7.24	2.42	1.95	0.7452	0	96.5153		2845	1762	14		3.48
49	NLD	NLD0201	8.5		52.8	0.7346	17.11	9.06	0.0942	3.51	7.59	2.36	2.11	0.7232	0.047	96.4303		1611	1302			3.57
50	NLD	NLD0201	8.6		52.76	0.7178	16.97	8.93	0.1348	3.64	7.76	2.34	2.01	0.6676	0	96.2419		1517	1344	255		3.76
51	NLD	NLD0201	8.7		52.97	0.7121	16.91	8.87	0.143	3.25	7.64	2.32	2.1	0.6973	0	95.8862		764	1452	521		4.11
52	NLD	NLD0201	8.8		52.76	0.6826	16.71	8.74	0.1573	3.36	7.72	2.13	2.05	0.6086	0	95.1778		682	1493	417		4.82
53	NLD	NLD0201	8.9		53.13	0.6854	16.88	8.91	0.1443	3.53	7.95	2.24	1.97	0.5579	0	96.2577		762	1434	404		3.74
54	NLD	NLD0301	1.1		54.46	0.8055	16.44	7.12	0.1436	2.17	10.58	2.05	1.81	0.5154	0	96.3932		664	1161	165		3.61
55	NLD	NLD0301	1.2		53.84	0.7596	16.36	7.41	0.1461	2.3	10.51	2.13	1.71	0.5834	0	96.0533		631.2	1187	276		3.95
56	NLD	NLD0301	2.1		58.76	0.55	20.61	2.01	0.1203	0.7122	6.1	2.46	2.3	0.8721	0.002	94.9801		1192	1681	173		5.02
57	NLD	NLD0301	2.2		55	0.6437	19.9	4.93	0.1235	1.5723	5.69	2.6	2.6	0.8824	0	94.407		1212.4	1619			5.59
58	NLD	NLD0301	2.3		59.39	0.6568	20.31	1.81	0.0861	0.8869	6.62	2.27	1.81	0.825	0	94.9357		525.6	1303	91		5.06
59	NLD	NLD0301	3.1		51.37	0.6116	13.37	8.39	0.1619	2.63	15.65	1.39	1.23	0.4394	0	95.9571		2406.8	912	212		4.04
60	NLD	NLD0301	3.2		52.55	0.6032	13.69	8.31	0.1765	2.46	14.16	1.47	1.1308	0.4518	0	95.6655		2192.4	1028	122		4.33
61	NLD	NLD0301	4.1		53.85	0.6801	15.24	5.79	0.0879	2.18	13.82	1.73	1.38	0.5106	0	96.1107		2810.8	1290	104		3.89
62	NLD	NLD0301	4.2		54.86	0.8441	17.34	6.07	0.1819	1.2597	11.29	2.12	1.84	0.6154	0.0059	96.7164		611.6	1226	139		3.28	1.49
63	NLD	NLD0301	4.3		52.73	0.6866	15.25	7.65	0.1096	2.76	12.52	1.51	1.24	0.5565	0.0139	95.3861		890	1187	182		4.61	4.72
64	NLD	NLD0301	4.4		53.64	0.7642	15.83	6.94	0.162	1.77	11.78	1.4	1.71	0.5409	0.0198	94.9054		658.4	1809	30		5.09	5.615
65	NLD	NLD0301	4.5		60.65	0.3857	17.95	3.45	0.0883	0.5366	5.98	2.9	2.7	0.5326	0	95.7392		1326.4	2245	98		4.26
66	NLD	NLD0301	4.6		51.29	0.6369	14.21	8.11	0.1994	2.73	14.49	1.47	1.24	0.5171	0	95.616		2357.6	940	391		4.38
67	NLD	NLD0301	5.1		55.16	0.7409	14.83	4.68	0.0502	2.12	12.5	1.69	1.95	0.8889	0.0298	95.4994		2983.6	972	164		4.5
68	NLD	NLD0301	5.2		56.4	0.6685	14.56	4.05	0.0906	2.17	13.11	2.22	1.49	0.6843	0.0099	96.4065		2274	3740	106		3.59
69	NLD	NLD0301	5.3		50.42	0.8572	13.91	5.66	0.1062	3.09	14.67	1.56	2.28	1.1207	0.0357	94.6154		3008	1536			5.38	5.411
70	NLD	NLD0301	6.1		57.83	0.7115	19.71	3.55	0.1311	1.3463	5.91	2.5	2.15	0.8706	0	95.2137		1388.8	1519	50		4.79
71	NLD	NLD0301	6.2		57.36	0.6049	15.44	3.22	0.0331	1.5219	12.62	2.04	1.81	0.7129	0.0319	96.1365		2526	960	143		3.86
72	NLD	NLD0301	6.3		54.2	0.6884	15.43	4.34	0.0796	2.26	13.78	1.73	1.63	0.5991	0.0189	95.5071		2526.8	930	264		4.49
73	NLD	NLD0301	6.4		52.52	0.7892	14.74	5.38	0.0697	2.86	14.5	1.72	1.72	0.6821	0.0427	95.8191		2626	1155	233		4.18
74	NLD	NLD0301	7.2		58.21	0.6048	20.59	2.05	0.1118	0.7804	6.4	2.72	2.05	0.8703	0	95.092		2067.6	1578	299		4.91
75	NLD	NLD0301	8.1		54.13	0.7857	19.3	6.78	0.1622	2.2	7.17	2.48	2.13	0.7856	0	96.4633		1438.4	1573	229		3.54
76	NLD	NLD0301	8.2		57.56	0.5602	19.83	2.84	0.0821	1.5492	5.27	2.83	3.04	0.8902	0	95.0847		1607.2	2199	112		4.92
77	NLD	NLD0301	8.3		53.73	0.7882	19.22	8.19	0.1483	2.46	6.98	2.42	2.11	0.7599	0.0624	97.2749		1113.2	1269	8		2.73
78	NLD	NLD0302	1.1		59.74	0.22	17.51	1.2462	0.0833	0.4896	6.84	1.101	0.369	0.0538	0.0148	87.9637		1326	1548	85		12.04
79	NLD	NLD0302	1.2		55.53	0.2355	16.66	6.31	0.1106	5.78	13.01	1.3301	0.2052	0.0154	0	99.2737		314	383	171		0.73
80	NLD	NLD0302	2.1		55.2	0.4037	18.98	10.35	0.1341	2.03	9.15	1.37	0.3422	0.0185	0.0088	98.2065		974	959	258		1.79
81	NLD	NLD0302	2.2		58.26	0.3651	17.72	8.9	0.1428	2.09	9.33	1.75	0.2877	0.0062	0.0381	99.0246		229	797	320		0.98
82	NLD	NLD0302	2.3		62.5	0.2026	14.75	2.42	0.0367	1.0625	7.78	0.942	0.5361	0.0662	0.0354	90.6781		1589	1765	112		9.32
83	NLD	NLD0302	2.4		64.31	0.1237	15.98	1.2331	0.0933	0.3486	5.8	1.0394	0.5734	0.0987	0	89.9088		824	2078	183		10.09
84	NLD	NLD0302	3.1		54.02	0.3057	10.01	7.92	0.1469	5.14	15.98	0.5882	0.1409	0.0152	0.0421	94.4421		608	683	40		5.56
85	NLD	NLD0302	3.2		50.17	0.392	16.76	8.05	0.1211	1.71	9.39	1.46	0.3336	0.0431	0.0459	88.6142		726	611	47		11.39
86	NLD	NLD0302	4.1		61.95	0.1185	15.63	2.39	0.0943	2.75	6.18	1.024	0.3246	0.0794	0.001	90.7461		864	1142	37		9.25
87	NLD	NLD0302	4.2		61.99	0.1574	17.45	1.56	0.0785	0.4184	6.83	1.1768	0.2902	0	0.0089	90.1011		277	1070	61		9.9
88	NLD	NLD0302	5.1		56.44	0.3778	16.93	4.63	0.1452	3.04	8.18	0.8786	0.1848	0.0532	0	91.0269		767	905			8.97
89	NLD	NLD0302	5.2		55.72	0.1663	9.41	4.68	0.1659	9.21	14.44	0.583	0.1185	0	0	94.6172		633	539	62		5.38
90	NLD	NLD0401	1.1		55.24	0.3981	14.94	9.9	0.138	5.35	10.84	1.0852	0.307	0.0228	0	98.338		47	824	297		1.66
91	NLD	NLD0401	2.1		59.93	0.2053	16.81	3.96	0.1185	1.394	6.8	1.2039	0.3658	0.1013	0	91.0528		330	1294	15		8.95
92	NLD	NLD0401	2.2		60.45	0.2272	14.93	2.12	0.0895	3.08	8.25	0.8362	0.3015	0.0754	0	90.5254		344	1274	37		9.47
93	NLD	NLD0401	3.1		58.89	0.3099	18.17	7.5	0.1542	1.598	8.54	1.41	0.4222	0.0487	0	97.1756		0	1159	166		2.82
94	NLD	NLD0401	3.2		54.91	0.3259	13.71	8.77	0.1939	6.23	12.5	1.1507	0.3264	0.0581	0	98.262		45	687	137		1.74
95	NLD	NLD0401	4.1		55.45	0.2728	10.31	7.84	0.1457	4.92	15.58	0.5692	0.1729	0.0377	0.0221	95.4284		260	616	203		4.57
96	NLD	NLD0401	5.1		52.3	0.3192	12.65	9.93	0.2192	8.51	13.64	0.9965	0.1923	0.0402	0.0181	98.8773		3	463	152		1.12
97	NLD	NLD0401	6.1		58.91	0.3899	18.39	7.71	0.1359	1.3146	8.66	1.5	0.3925	0.0615	0	97.5886		27	1002	212		2.41
98	NLD	NLD0401	7.1		57.6	0.3159	15.04	7.6	0.1301	4.66	10.47	1.39	0.4251	0.0229	0	97.7552		87	741	184		2.24
99	NLD	NLD0401	8.1		57.92	0.326	14.91	7.58	0.1217	4.7	10.52	0.9679	0.4056	0.0256	0	97.6115		60	747	540		2.39
100	NLD	NLD0401	9.1		57.26	0.3751	14.02	9.02	0.1398	4.42	10.91	1.3472	0.3331	0.0433	0.004	97.984		47	854	213		2.02

## Sheet: Host Minerals
Set	Site	Note	Mineral		SiO2	TiO2	Al2O3	FeO	MnO	MgO	CaO	Na2O	K2O	NiO	S	Cl	CuO	P2O5		Total		Mg#
NLD	NLD0101	1, 2	plg		53.59	0.0279	29.39	1.039	0	0.0752	12.4	4.07	0.0989	0.0111	0	0.0018	0	0.018		100.722
NLD	NLD0101	3	cpx		52.56	0.3646	1.5801	10.7	0.3012	14.51	19.34	0.2623	0.0092	0.011	0.0006	0.0057	0.0068	0.0321		99.6836
NLD	NLD0101	4	cpx		52.32	0.3602	1.6108	10.55	0.304	14.58	19.32	0.2555	0.0292	0	0.0068	0.0053	0.0007	0		99.3426
NLD	NLD0101	5	cpx		52.31	0.3503	1.94	9.58	0.234	14.69	19.91	0.302	0.0234	0	0	0.0044	0.0021	0		99.3463
NLD	NLD0101	6	cpx		54.24	0.0888	1.4262	4.21	0.1197	17.39	21.71	0.128	0.0217	0	0.0022	0.0012	0.0077	0		99.3455
NLD	NLD0101	7	cpx		52.62	0.3362	1.6923	10.46	0.288	14.51	19.21	0.3338	0.0168	0.021	0.0016	0.0099	0	0		99.4997
NLD	NLD0101	8	cpx		52.14	0.3895	1.8513	9.92	0.2869	14.81	19.27	0.3224	0.0238	0	0.0053	0.0177	0.031	0.0173		99.0853
NLD	NLD0101	9	cpx		53	0.2377	2.58	5.56	0.1524	16.38	21.43	0.2168	0.0163	0.0241	0	0.0028	0	0		99.6002
NLD	NLD0201	10	cpx		52.68	0.2177	2.31	4.75	0.1443	17.06	21.38	0.086	0.0154	0.0247	0.0039	0.0012	0.0094	0		98.6826
NLD	NLD0101	11	opx		52.91	0.1696	0.8957	19.12	0.4218	23.51	1.66	0.0256	0.0283	0.0629	0.0111	0.0297	0.0115	0.0178		98.8741
NLD	NLD0201	1	cpx		54.34	0.7259	20.09	7.04	0.1035	1.9	4.88	2.97	3.28	0	0.3243	0.1912	0.0674	0.8593		96.7717
NLD	NLD0201	2	cpx		51.59	0.3771	3.26	5.65	0.1439	16.33	21.01	0.1746	0.0219	0.0296	0.0036	0	0.0074	0.0391		98.6373
NLD	NLD0201	3	cpx		52.96	0.1837	1.8149	5.06	0.1555	17.31	21.13	0.1471	0.0242	0.0167	0	0.0054	0	0		98.8076
NLD	NLD0201	4	cpx		53.09	0.1533	1.7596	4.31	0.146	17.2	21.47	0.1077	0.0329	0	0.0133	0	0	0.0297		98.3126
NLD	NLD0201	5	cpx		52.88	0.1679	1.6609	4.89	0.1566	17.55	21.15	0.1499	0.0239	0.0078	0	0	0	0		98.637
NLD	NLD0201	6	oliv		39.9	0	0	13.01	0.2719	45.76	0.2529	0	0.0115	0.1613	0	0	0.0124	0.0258		99.4059		86.2443
NLD	NLD0201	7	oliv		40.03	0	0.0055	12.33	0.2484	46.5	0.2579	0.0235	0.0101	0.1695	0.0118	0.0004	0	0		99.5872		87.0508
NLD	NLD0201	8	oliv		40.18	0	0	11.73	0.1743	47.12	0.2292	0.0295	0.0084	0.1939	0	0.0004	0.0153	0		99.681		87.7459
NLD	NLD0301	1	oliv		40.24	0	0.02	11.79	0.2245	46.98	0.2373	0	0.0109	0.203	0.009	0.0196	0	0.0319		99.7798		87.6588
NLD	NLD0301	2	cpx		51.83	0.2229	3.28	4.24	0.1166	16.63	21.55	0.1597	0.024	0.0149	0.00532	0.0116	0.0045	0.0275		98.125
NLD	NLD0301	3	oliv		40.39	0	0.0023	13.14	0.2097	45.51	0.2773	0	0.0157	0.174	0.00572	0.0162	0.0067	0.0697		99.8259		86.0603
NLD	NLD0301	4(1-3)	oliv		40.78	0	0.021	11.13	0.1932	47.45	0.2403	0.0231	0.0269	0.2042	0.00604	0.036	0.019	0.0284		100.167		88.3713
NLD	NLD0301	4(4-6)	oliv		40.22	0	0.0257	13.24	0.2217	45.86	0.2372	0.0533	0.0132	0.1819	0.00552	0.0366	0.004	0.0272		100.135		86.0613
NLD	NLD0301	5	oliv		41.24	0	0	8.75	0.1354	49.68	0.2055	0.0451	0.0326	0.2557	0.00748	0.0302	0	0.0036		100.397		91.0078
NLD	NLD0301	6	oliv		40.69	0	0.0177	11.12	0.2467	47.77	0.2196	0.0046	0.0149	0.1863	0.00344	0.0131	0.0134	0.0284		100.333		88.4494
NLD	NLD0301	7	cpx		53.55	0.1811	1.6539	4.85	0.1666	17.68	21.07	0.1968	0.0272	0.0527	0.00532	0.0063	0.0153	0.0229		99.4862
NLD	NLD0301	8	cpx		53.12	0.2334	2.08	5.24	0.1371	16.67	21.59	0.2044	0.0335	0.0407	0.00636	0.0133	0.0106	0.0252		99.4141
NLD	NLD0302	1	cpx		54.11	0.0756	0.9807	6.36	0.2142	21.54	14.92	0.0445	0.016	0.0353	0.0241	0	0.0179	0		98.3384
NLD	NLD0302	2	cpx		54.74	0.049	0.5238	3.55	0.1331	19.43	20.47	0.0867	0.0212	0.0588	0.0148	0.0051	0	0.003		99.0856
NLD	NLD0302	3	oliv		40.92	0	0	10.1	0.1659	47.88	0.1938	0.0015	0.0182	0.1246	0.0327	0.0059	0.0065	0		99.4492		89.4183
NLD	NLD0302	4	oliv		40.65	0	0	10	0.1394	48.51	0.2005	0.0774	0.0172	0.1425	0.0065	0	0	0.0312		99.7747		89.6342
NLD	NLD0302	5	cpx		54.12	0.0576	0.6186	3.65	0.1614	18.91	20.86	0.0285	0.0152	0.0432	0.0233	0.0083	0.0153	0		98.5115
NLD	NLD0401	1	oliv		40.7	0.0186	0	9.74	0.171	48.87	0.1809	0	0.0196	0.1444	0	0.004	0	0.0052		99.8538		89.9435
NLD	NLD0401	2	cpx		55.07	0	0.5171	3.42	0.158	19.33	20.27	0.0285	0.0239	0	0.0023	0.003	0.0037	0		98.8265
NLD	NLD0401	3	oliv		40.81	0.0078	0	9.92	0.1237	48.38	0.1835	0	0.0215	0.1414	0.0004	0.0064	0	0.0309		99.6257		89.6838
NLD	NLD0401	4	oliv		40.76	0.0026	0	10.17	0.2061	48.42	0.1957	0	0.0195	0.1504	0	0.0067	0	0		99.931		89.459
NLD	NLD0401	5	oliv		40.86	0.003	0	10.04	0.1638	48.34	0.2021	0	0.0019	0.099	0	0.0009	0	0.0052		99.716		89.5642
NLD	NLD0401	6	cpx		54.99	0.0268	0.6412	3.93	0.1173	18.71	20.65	0.0302	0.0205	0	0	0.0031	0.0008	0		99.12
NLD	NLD0401	7	cpx		53.17	0.1291	2.47	6.42	0.1974	17.05	19.74	0.0876	0.0202	0.0352	0	0.0004	0.0073	0.0448		99.3721
NLD	NLD0401	8	oliv		40.54	0	0.024	9.91	0.193	48.57	0.203	0.0152	0.0254	0.1455	0.003	0.0091	0.0128	0		99.6511		89.7293
NLD	NLD0401	9	oliv		41.01	0.0175	0.0026	10	0.1686	48.5	0.1767	0.0427	0.0186	0.1323	0	0.0024	0	0		100.071		89.6323
