# Supplementary material for: Water-sulfur-rich, oxidised adakite magmas are likely porphyry copper progenitors
Source: Sci Rep. 2023 Mar 28;13:5078. doi: 10.1038/s41598-023-31736-z (PMC10050068; doi:10.1038/s41598-023-31736-z)
Supplement: Supplementary file 3 — Supplementary Information 3. [file 41598_2023_31736_MOESM3_ESM.csv]

		SiO2	TiO2	Al2O3	Fe2O3	FeO	MnO	MgO	CaO	Na2O	K2O	P2O5	Cr2O3	H2O		T_CALC	T_RUN	FO_CALC	FO_Host	FEO*	FEO_Final		OL_PER	MELT_PER	CORR_COEF	SAMP_NO	No.
0301-32	Starting	52.437	0.599	13.66	2.156	6.352	0.18	2.455	14.129	1.467	1.128	0.449	0	4.989		957	957	64.11	86.06	8.292	8.31		0	100	1	8.31	1
		54.533	0.65	14.828	0.341	2.404	0.195	2.992	15.337	1.592	1.224	0.487	0	5.416		957	957	86.06	86.06	2.711	8.31		5.81	94.19	1.085	8.31	2
	Corrected	51.243	0.536	12.239	2.273	6.268	0.161	7.424	12.659	1.314	1.01	0.402	0	4.47		1170	1170	86.06	86.06	8.314	8.31		-11.7	111.7	0.896	8.31	3
0301-41	Starting	53.788	0.679	15.223	1.141	4.757	0.09	2.178	13.804	1.728	1.378	0.509	0	4.725		933	933	68.38	88.37	5.783	5.79		0	100	1	5.79	1
		55.238	0.717	16.068	0.211	1.695	0.095	2.601	14.571	1.824	1.455	0.538	0	4.987		933	933	88.37	88.37	1.885	5.79		3.78	96.22	1.056	5.79	2
	Corrected	52.727	0.621	13.913	1.352	4.575	0.082	6.49	12.617	1.579	1.26	0.466	0	4.318		1147	1147	88.37	88.37	5.792	5.79		-9.53	109.53	0.914	5.79	3
0301-42	Starting	54.784	0.839	17.316	1.388	4.813	0.18	1.258	11.274	2.117	1.837	0.619	0	3.575		888	888	54.64	88.37	6.062	6.07		0	100	1	6.07	1
		56.618	0.895	18.472	0.136	1.167	0.192	1.8	12.027	2.258	1.96	0.66	0	3.814		888	888	88.37	88.37	1.29	6.07		4.58	95.42	1.067	6.07	2
	Corrected	53.382	0.751	15.499	1.532	4.698	0.161	6.593	10.091	1.895	1.645	0.554	0	3.2		1173	1173	88.37	88.37	6.077	6.07		-11.74	111.74	0.895	6.07	3
0301-43	Starting	52.628	0.689	15.22	1.835	5.984	0.11	2.755	12.496	1.507	1.238	0.559	0	4.98		983	983	68.58	88.37	7.635	7.65		0	100	1	7.65	1
		54.6	0.744	16.453	0.306	2.128	0.119	3.187	13.508	1.629	1.338	0.604	0	5.384		983	983	88.37	88.37	2.403	7.65		5.52	94.48	1.081	7.65	2
	Corrected	51.276	0.608	13.437	2.042	5.816	0.097	8.379	11.032	1.33	1.093	0.493	0	4.397		1207	1207	88.37	88.37	7.654	7.65		-13.34	113.34	0.883	7.65	3
0301-44	Starting	53.56	0.759	15.806	1.593	5.496	0.16	1.767	11.762	1.398	1.707	0.539	0	5.452		927	927	59.53	86.06	6.93	6.94		0	100	1	6.94	1
		55.416	0.813	16.937	0.222	1.806	0.171	2.283	12.604	1.498	1.83	0.578	0	5.842		927	927	86.06	86.06	2.006	6.94		4.91	95.09	1.072	6.94	2
	Corrected	52.369	0.686	14.291	1.721	5.454	0.144	6.477	10.635	1.264	1.544	0.487	0	4.929		1157	1157	86.06	86.06	7.002	6.94		-10.68	110.68	0.904	6.94	3
0301-45	Starting	60.614	0.39	17.939	0.496	3.001	0.09	0.54	5.976	2.898	2.698	0.53	0	4.827		881	881	48.86	86.06	3.448	3.45		0	100	1	3.45	1
		61.802	0.404	18.587	0.071	0.724	0.093	0.777	6.192	3.003	2.796	0.549	0	5.002		881	881	86.06	86.06	0.788	3.45		2.62	97.38	1.036	3.45	2
	Corrected	59.812	0.373	17.177	0.778	2.754	0.086	2.809	5.723	2.775	2.584	0.507	0	4.622		1128	1128	86.06	86.06	3.454	3.45		-4.42	104.42	0.958	3.45	3
0301-46	Starting	51.174	0.639	14.178	2.15	6.157	0.2	2.724	14.457	1.467	1.237	0.519	0	5.098		967	967	67.73	86.06	8.092	8.11		0	100	1	8.11	1
		53.004	0.689	15.301	0.423	2.607	0.215	3.177	15.603	1.583	1.335	0.56	0	5.502		967	967	86.06	86.06	2.987	8.11		5.4	94.6	1.079	8.11	2
	Corrected	50.227	0.579	12.858	2.22	6.127	0.181	7.149	13.112	1.33	1.122	0.471	0	4.624		1159	1159	86.06	86.06	8.125	8.11		-10.37	110.37	0.907	8.11	3
0301-51	Starting	55.113	0.739	14.817	0.845	3.916	0.05	2.118	12.489	1.689	1.948	0.889	0	5.385		938	938	72.02	91.01	4.676	4.68		0	100	1	4.68	1
		56.391	0.774	15.511	0.15	1.209	0.052	2.463	13.074	1.768	2.04	0.931	0	5.637		938	938	91.01	91.01	1.344	4.68		3.18	96.82	1.047	4.68	2
	Corrected	53.853	0.67	13.43	1.115	3.682	0.045	6.902	11.32	1.53	1.766	0.806	0	4.881		1177	1177	91.01	91.01	4.685	4.68		-10.43	110.43	0.906	4.68	3
0301-52	Starting	56.363	0.67	14.55	0.655	3.458	0.09	2.169	13.101	2.219	1.489	0.68	0	4.557		935	935	75.1	91.01	4.047	4.05		0	100	1	4.05	1
		57.433	0.695	15.095	0.146	1.209	0.093	2.46	13.591	2.302	1.545	0.705	0	4.727		935	935	91.01	91.01	1.341	4.05		2.54	97.46	1.037	4.05	2
	Corrected	55.261	0.619	13.453	0.899	3.246	0.083	6.057	12.113	2.051	1.377	0.628	0	4.213		1146	1146	91.01	91.01	4.055	4.05		-8.27	108.27	0.925	4.05	3
0301-53	Starting	50.342	0.859	13.889	1.44	4.355	0.11	3.085	14.647	1.558	2.276	1.118	0	6.32		983	983	78.19	91.01	5.651	5.66		0	100	1	5.66	1
		51.535	0.905	14.644	0.353	1.759	0.116	3.357	15.444	1.642	2.4	1.179	0	6.664		983	983	91.01	91.01	2.077	5.66		3.7	96.3	1.054	5.66	2
	Corrected	49.524	0.78	12.609	1.601	4.234	0.1	7.621	13.298	1.414	2.067	1.015	0	5.738		1186	1186	91.01	91.01	5.675	5.66		-10.23	110.23	0.908	5.66	3
0301-61	Starting	57.795	0.71	19.698	0.6	3.008	0.13	1.349	5.906	2.498	2.149	0.869	0	5.287		981	981	71.56	88.45	3.548	3.55		0	100	1	3.55	1
		58.793	0.734	20.381	0.158	1.103	0.134	1.408	6.111	2.585	2.223	0.9	0	5.47		981	981	88.45	88.45	1.245	3.55		2.49	97.51	1.035	3.55	2
	Corrected	57.017	0.676	18.759	0.796	2.928	0.124	3.787	5.625	2.379	2.046	0.828	0	5.035		1164	1164	88.45	88.45	3.644	3.55		-5.04	105.04	0.952	3.55	3
0301-62	Starting	57.343	0.6	15.435	0.399	2.86	0.03	1.52	12.616	2.039	1.809	0.71	0	4.639		879	879	71.04	88.45	3.219	3.22		0	100	1	3.22	1
		58.131	0.615	15.837	0.103	1.108	0.031	1.792	12.945	2.093	1.857	0.728	0	4.759		879	879	88.45	88.45	1.201	3.22		1.76	98.24	1.026	3.22	2
	Corrected	56.624	0.572	14.716	0.556	2.727	0.029	3.98	12.028	1.944	1.725	0.677	0	4.422		1057	1057	88.45	88.45	3.227	3.22		-5	105	0.953	3.22	3
0301-63	Starting	54.161	0.69	15.419	0.72	3.689	0.08	2.258	13.77	1.729	1.629	0.6	0	5.256		932	932	74.65	88.45	4.337	4.34		0	100	1	4.34	1
		55.081	0.714	15.956	0.209	1.64	0.083	2.534	14.249	1.789	1.686	0.62	0	5.439		932	932	88.45	88.45	1.829	4.34		2.38	97.62	1.035	4.34	2
	Corrected	53.467	0.651	14.56	0.873	3.561	0.075	5.11	13.003	1.632	1.538	0.566	0	4.963		1095	1095	88.45	88.45	4.346	4.34		-6.03	106.03	0.944	4.34	3
